# Supplementary material for: Chemical Composition, Antifungal and Anti-Biofilm Activities of Volatile Fractions of Convolvulus althaeoides L. Roots from Tunisia
Source: Molecules. 2022 Oct 12;27(20):6834. doi: 10.3390/molecules27206834 (PMC9609869; doi:10.3390/molecules27206834)
Supplement: Supplementary file 1 [file molecules-27-06834-s001.zip]

Archive with 1 entries (1 files):
- molecules-1935668 supplementary.pdf
